# Supplementary material for: Gut Microbiota Characteristics Are Associated With Severity of Acute Radiation-Induced Esophagitis
Source: Front Microbiol. 2022 Jun 9;13:883650. doi: 10.3389/fmicb.2022.883650 (PMC9218355; doi:10.3389/fmicb.2022.883650)
Supplement: Supplementary file 1 [file Data_Sheet_1.zip]

Archive with 2 entries (2 files):
- Datasheet 1.docx
- Supplementary Figure Legends.docx
